# Supplementary material for: Genome-Wide Identification and Expression Analysis of WRKY Transcription Factors in Siraitia siamensis
Source: Plants (Basel). 2023 Jan 7;12(2):288. doi: 10.3390/plants12020288 (PMC9861706; doi:10.3390/plants12020288)
Supplement: Supplementary file 1 [file plants-12-00288-s001.zip]

Archive with 1 entries (1 files):
- plants-2083743-supplementary.pdf
